# Supplementary material for: Adhesion of Triple-Negative Breast Cancer Cells under Fluorescent and Soft X-ray Contact Microscopy
Source: Int J Mol Sci. 2021 Jul 6;22(14):7279. doi: 10.3390/ijms22147279 (PMC8306697; doi:10.3390/ijms22147279)
Supplement: Supplementary file 1 [file ijms-22-07279-s001.zip]

Archive with 1 entries (1 files):
- ijms-1263143-supplementary.pdf
